# Supplementary material for: Loop extrusion by cohesin plays a role in enhancer-activated gene expression early in differentiation
Source: Nat Commun. 2026 May 26;17:7297. doi: 10.1038/s41467-026-73049-5 (PMC13402345; doi:10.1038/s41467-026-73049-5)
Supplement: Supplementary file 4 — Source Data [file 41467_2026_73049_MOESM4_ESM.xlsx]

## Sheet: Figure 1c
Figure 1c
EB Day 5 dTAG Rad21 data
6 hrs Untreated						6hrs dTAG 500nM						Untreated vs dTAG
Gene	Data point 1	Data point 2	Data point 3			Gene	Data point 1	Data point 2	Data point 3			Gene	p-value
Hba	1.0021	1.00535	1.00001			Hba	0.7553	0.640433	0.735838			Hba	0.00248253
Hba-N	1.0043	1.00413	1.00471			Hba-N	0.484267	0.531367	0.569356			Hba-N	0.000162316
Hba-x	1.00203	1.00513	1.0018			Hba-x	0.835633	1.009	0.994667			Hba-x	0.366689
Hbb	1.00033	1.00423	1.00344			Hbb	0.726733	0.641967	0.736799			Hbb	0.00121526
Hbb-N	1.0186	1.01753	1.00077			Hbb-N	0.6989	0.462	0.595377			Hbb-N	0.00960831
Hbb-y	1.0001	1.00187	1.00137			Hbb-y	1.13603	0.8982	0.9942			Hbb-y	0.959476
EB Day 6 dTAG Rad21 data
6 hrs Untreated						6hrs dTAG 500nM						Untreated vs dTAG
Gene	Data point 1	Data point 2	Data point 3	Data point 4		Gene	Data point 1	Data point 2	Data point 3	Data point 4		Gene	p-value
Hba	1.01133	1.00667	1	1.0134		Hba	0.640467	0.793333	0.856667	0.851333		Hba	0.00942275
Hba-N	1.00247	1.00333	1.00667	1.00573		Hba-N	0.591433	0.686667	0.816667	0.771467		Hba-N	0.00286958
Hba-x	1.0004	1.00333	1.00333	1.006		Hba-x	0.812733	0.96	1.23	1.04837		Hba-x	0.984593
Hbb	1.01193	1.00333	1.01	1.0067		Hbb	0.5787	0.536667	0.853333	0.6538		Hbb	0.0046344
Hbb-N	1.0094	1.00333	1.00667	1.0186		Hbb-N	0.729367	0.463333	0.693333	0.5558		Hbb-N	0.00257144
Hbb-y	1.00093	1	1.00667	1.0015		Hbb-y	0.817767	0.956667	1.18667	0.919633		Hbb-y	0.610169
EB Day 7 dTAG Rad21 data
6 hrs Untreated						6hrs dTAG 500nM						Untreated vs dTAG
Gene	Data point 1	Data point 2	Data point 3	Data point 4		Gene	Data point 1	Data point 2	Data point 3	Data point 4		Gene	p-value
Hba	1.01	1.00667	1.00667	1.0125		Hba	0.903333	1.00667	0.953333	0.9823		Hba	0.0804281
Hba-N	1.00667	1	1.01333	1.0043		Hba-N	0.856667	0.876667	1.13	0.761933		Hba-N	0.215077
Hba-x	1.01	1	1	1.0113		Hba-x	1.1	1.07	0.98	1.03417		Hba-x	0.172573
Hbb	1.01333	1	1	1.0097		Hbb	0.673333	0.793333	0.75	0.6768		Hbb	0.000173373
Hbb-N	1.03	1.01	1.01	1.0082		Hbb-N	0.683333	0.843333	0.746667	0.577767		Hbb-N	0.0039121
Hbb-y	1.02333	1.00333	1	1.00787		Hbb-y	1.10333	1.08333	0.896667	1.0159		Hbb-y	0.796644

## Sheet: Figure 1e
Figure 1e
smFISH Hba-a1/2 nascent transcription
Untreated					dTAG 500nM					Untreated vs dTAG
	Data point 1	Data point 2	Data point 3			Data point 1	Data point 2	Data point 3		EB	p-value
EB Day5	0.716599	0.745247	0.92674		EB Day5	0.481172	0.582677	0.456349		EB Day5	0.019209
EB Day6	0.633758	0.552716	0.646258		EB Day6	0.422572	0.435294	0.410072		EB Day6	0.00337775
EB Day7	0.550388	0.817259	0.632653		EB Day7	0.6	0.641509	0.663677		EB Day7	0.715718

## Sheet: Figure 4b
Figure 4b
Rad21 ChIP-seq (Mouse spleen)
	Data point 1	Data point 2	Data point 3
CTCF-ins-F	0.390658	0.689236	0.905263
CTCF-ins-R	2.50033	2.36369	2.65217
Stag2 ChIP-seq (Mouse spleen)
	Data point 1	Data point 2	Data point 3
CTCF-ins-F	0.481283	1.42669	1.02174
CTCF-ins-R	2.97706	2.63768	2.67568

## Sheet: Figure 4c
Figure 4c
CTCF ChIP-seq (Mouse fetal liver)
	Data point 1	Data point 2	Data point 3
CTCF-ins-F	0.22171	0.221316	0.422339
CTCF-ins-R	0.336532	0.161692	0.0289

## Sheet: Figure 5abcd
Figure 5a,b,c,d
Fig.5a Embryoid bodies					Fig.5a Embryoid bodies
	Forward (Fwd)	Reverse (Rev)	Wild type (WT)		Fwd vs WT	Rev vs WT
Data point 1	0.573181	0.127885	0.978135		p-value	p-value
Data point 2	0.417599	0.138795	1.14431		3.76318e-05	3.00073e-07
Data point 3	0.625532	0.126442	0.790868
Data point 4	0.500089	0.178717	1.14815
Data point 5	0.586969	0.139203	1.09059
Data point 6	0.593202		0.915818
Fig. 5b E10.5 embryonic blood					Fig. 5b E10.5 embryonic blood
	Forward (Fwd)	Reverse (Rev)	Wild type (WT)		Fwd vs WT	Rev vs WT
Data point 1	0.89687	0.244963	0.916143		p-value	p-value
Data point 2	1.02126	0.331931	1.18216		0.52382	0.00229154
Data point 3	0.866954	0.373756	0.901699
Fig. 5c Fetal liver					Fig. 5c Fetal liver
	Forward (Fwd)	Reverse (Rev)	Wild type (WT)		Fwd vs WT	Rev vs WT
Data point 1	0.687001	0.572675	1.05632		p-value	p-value
Data point 2	0.749051	0.62947	0.939215		0.00588157	0.000991545
Data point 3	0.802027	0.667473	1.00446
Fig. 5d Spleen					Fig. 5d Spleen
	Forward (Fwd)	Reverse (Rev)	Wild type (WT)		Fwd vs WT	Rev vs WT
Data point 1	0.852493	0.622877	1.03611		p-value	p-value
Data point 2	0.778525	0.576905	0.918746		0.052937	0.0007483
Data point 3		0.565549	1.04514

## Sheet: Figure 5e
Figure 5e
CTCF binding site name	Forward	Reverse		Forward Vs Reverse (paired t-test)
Alpha HS-94	0.283017	0.0766711		p-value
Alpha HS-71	0.743516	0.453643		1.0734e-07
Alpha HS-59	0.430768	0.144737
Alpha HS-39	0.905746	0.907579
Alpha HS-38	0.252649	0.1024
Alpha HS-29	0.735206	0.575102
Alpha Theta 1	0.580513	0.322738
Alpha Theta 2	0.861867	0.502242
Alpha HS+44	0.785973	0.678507
Alpha HS+48	0.213229	0.0603623
Alpha HS+65	0.955141	0.496837
Alpha HS+66	0.347428	0.0955811
Mouse beta	0.290686	0.077961
Chicken beta	0.269358	0.079728
HoxA 5|6	0.254906	0.095871
Igf2-H19	0.241147	0.135748
Sox9-1	0.632114	0.351292
Sox9-2	0.321514	0.0884612
Epha4-Pax3	0.916606	0.442873

## Sheet: Figure 5fgh
Figure 5f,g,h
5f	Multiple Forward insertion				No insertion Vs 1xFwd		1xFwd Vs 2xFwd
	No insert	1x HS-38 Fwd	2x HS-38 Fwd		p-value		p-value
Data point 1	0.985322	0.214357	0.108593		2.27343e-15		0.00017947
Data point 2	0.992626	0.263149	0.092407
Data point 3	1.01823	0.216102	0.0931427
Data point 4	1.00382	0.262627	0.122518
Data point 5	1.00867	0.179789	0.117949
Data point 6	0.992127	0.159906	0.124103
Data point 7	0.988987		0.127741
Data point 8	1.01022		0.172987
5g	Multiple Reverse insertion					No insertion Vs 1xRev		1xRev Vs 2xRev		2xRev Vs 4xRev
	No insert	1x HS-38 Rev	2x HS-38 Rev	4x HS-38 Rev		p-value		p-value		p-value
Data point 1	0.985322	0.0799264	0.016614	0.00977845		6.35253e-19		2.53022e-05		0.00791849
Data point 2	0.992626	0.0874174	0.0271549	0.0104473
Data point 3	1.01823	0.0714589	0.0153432	0.0174032
Data point 4	1.00382	0.102119	0.0260179	0.00920324
Data point 5	1.00867	0.0824945	0.018238	0.0096173
Data point 6	0.992127	0.035878	0.029126	0.0232211
Data point 7	0.988987		0.0215268	0.0209288
Data point 8	1.01022		0.0288519	0.0128314
5h	Multiple insertions							1xRev Vs 2xDivergent
	No insert	1x HS-38 Fwd	2x HS-38 Fwd	1x HS-38 Rev	2x HS-38 Rev	2x HS-38 Divergent		p-value
Data point 1	0.985322	0.214357	0.108593	0.0799264	0.016614	0.0672452		0.589387
Data point 2	0.992626	0.263149	0.092407	0.0874174	0.0271549	0.0691046
Data point 3	1.01823	0.216102	0.0931427	0.0714589	0.0153432	0.0445581
Data point 4	1.00382	0.262627	0.122518	0.102119	0.0260179	0.0618811
Data point 5	1.00867	0.179789	0.117949	0.0824945	0.018238	0.0905172
Data point 6	0.992127	0.159906	0.124103	0.035878	0.029126	0.0827188
Data point 7	0.988987		0.127741		0.0215268	0.0609179
Data point 8	1.01022		0.172987		0.0288519	0.0901684

## Sheet: Supp Fig 1
Supplementary Figure 1
Mouse Anti-Flag (Rad21-Flag tagged), 1:1000 (F1804)						Mouse Anti Beta-actin (Housekeeping), 1:15000 (a3854)
	0nM	200nM	500nM
Relative Rad21/B-actin ratio	0.98248	0.097608	0.00124

## Sheet: Supp Fig 3
Supplementary Figure 3a - EBd5 2^-dct data
	Hba		Hba-N		Hba-x		Hbb		Hbb-N		Hbb-y
	Untreated	dTAG 6hr 500nM	Untreated	dTAG 6hr 500nM	Untreated	dTAG 6hr 500nM	Untreated	dTAG 6hr 500nM	Untreated	dTAG 6hr 500nM	Untreated	dTAG 6hr 500nM
Data point 1	3.9576	2.9122	0.0113828	0.00645047	104.534	87.1749	1.40791	1.02284	0.01349	0.00926	2.51895	2.86121
Data point 2	5.4728	3.4864	0.0250537	0.0132577	14.4276	14.4832	0.23817	0.15225	0.00693	0.00315	2.45019	2.19657
Data point 3	17.7683	13.3921	0.0456906	0.0220318	11.0801	11.0012	0.15692	0.12774	0.00216	0.00128	2.44913	2.43162
Supplementary Figure 3b - EBd6 2^-dct data
	Hba		Hba-N		Hba-x		Hbb		Hbb-N		Hbb-y
	Untreated	dTAG 6hr 500nM	Untreated	dTAG 6hr 500nM	Untreated	dTAG 6hr 500nM	Untreated	dTAG 6hr 500nM	Untreated	dTAG 6hr 500nM	Untreated	dTAG 6hr 500nM
Data point 1	9.09807	5.76155	0.00585	0.00345	26.44	21.4791	0.39001	0.22304	0.00239	0.00172	7.57644	6.18967
Data point 2	44.657	35.2767	0.0911	0.06193	75.0342	71.7735	1.67094	0.89391	0.02242	0.01036	67.875	64.9356
Data point 3	22.3978	17.1524	0.02821	0.02291	46.5638	57.1165	0.64404	0.54412	0.00674	0.00464	36.585	43.1405
Data point 4	14.9597	12.5673	0.00959	0.00736	34.8379	36.305	0.49584	0.32202	0.00349	0.0019	18.7898	17.2545
Supplementary Figure 3c - EBd7 2^-dct data
	Hba		Hba-N		Hba-x		Hbb		Hbb-N		Hbb-y
	Untreated	dTAG 6hr 500nM	Untreated	dTAG 6hr 500nM	Untreated	dTAG 6hr 500nM	Untreated	dTAG 6hr 500nM	Untreated	dTAG 6hr 500nM	Untreated	dTAG 6hr 500nM
Data point 1	49.2886	41.8314	0.06185	0.04977	45.4845	46.8946	2.05249	1.30053	0.01708	0.01076	70.573	72.2916
Data point 2	31.4974	29.3874	0.06967	0.05678	43.5358	43.0647	1.25134	0.92203	0.00631	0.00571	44.5752	44.8858
Data point 3	27.6736	24.6358	0.04127	0.04322	44.7998	41.3361	1.60944	1.13332	0.00484	0.00339	50.1107	42.3004
Data point 4	95.4646	92.6194	0.10359	0.07859	116.235	118.866	4.98891	3.34423	0.04053	0.02322	160.372	161.649

## Sheet: Supp Fig 4
Supplementary Figure 4a - EBd5 ddPCR
	Hba		Hba-N		Hbb		Hbb-N
	DMSO	dTAG	DMSO	dTAG	DMSO	dTAG	DMSO	dTAG
Data point 1	2.02925	1.6203	-5.05888	-5.66306	-4.05615	-6.0026	-7.00993	-7.90237
Data point 2	1.27016	0.815783	-6.48653	-6.9764	-5.2861	-5.17842	-8.92576	-9.69341
Data point 3	2.44565	2.03068	-4.65799	-5.15971	-4.37114	-5.37482	-7.75353	-8.50064
Data point 4	1.26804	0.666308	-5.50739	-6.41422	-5.23492	-5.33089	-8.32175	-9.19134
Data point 5	1.55373	1.13984	-5.99247	-6.70326	-4.24837	-4.8954	-8.43511	-9.30204
p-value	0.000234433		0.00113615		0.120906		9.74357e-06
Supplementary Figure 4b - EBd6 ddPCR
	Hba		Hba-N		Hbb		Hbb-N
	DMSO	dTAG	DMSO	dTAG	DMSO	dTAG	DMSO	dTAG
Data point 1	4.80446	4.56382	-3.188	-3.81351	-1.01092	-1.52494	-5.15165	-5.98261
Data point 2	4.12774	3.81304	-4.98058	-5.2704	-1.67746	-2.32936	-6.12348	-6.19601
Data point 3	3.39499	3.11351	-6.80193	-7.15465	-3.1242	-3.41409	-7.38865	-8.03733
	0.00584264		0.0545902		0.0441477		0.151911
Supplementary Figure 4c - EBd7 ddPCR
	Hba		Hba-N		Hbb		Hbb-N
	DMSO	dTAG	DMSO	dTAG	DMSO	dTAG	DMSO	dTAG
Data point 1	5.46109	5.48026	-3.21031	-3.69808	0.821652	0.258192	-4.52686	-5.00549
Data point 2	5.89411	5.75016	-2.72009	-3.05721	0.424429	-0.0074054	-4.12189	-5.03559
Data point 3	5.00626	4.91009	-4.68284	-4.96682	0.044944	-0.561948	-5.03393	-5.89356
Data point 4	4.27172	3.9325	-4.21101	-4.82867	-0.968013	-1.52636	-5.27524	-5.98967
	0.15752		0.0106382		0.000737299		0.0046786

[truncated: 6 more sheets: Supp Fig 5, Supp Fig 6 , Supp Fig 9, Supp Fig 11, Supp Fig 12, Supp Fig 15]
